# Supplementary material for: Identification and validation of QTL and their associated genes for pre-emergent metribuzin tolerance in hexaploid wheat (Triticum aestivum L.)
Source: BMC Genet. 2018 Nov 12;19:102. doi: 10.1186/s12863-018-0690-z (PMC6233490; doi:10.1186/s12863-018-0690-z)
Supplement: Supplementary file 1 — Table S1. Mean percentage chlorophyll reduction measured across two years (2016 and 2017). (XLSX 22 kb) [file 12863_2018_690_MOESM1_ESM.xlsx]

## Sheet: CCI reduction
Table S1. Mean percentage chlorophyll reduction measured across two years (2016 and 2017)
Entry	Control	Treatment	Percentage chlorophyll reduction	Year		Entry	Control	Treatment	Percentage chlorophyll reduction	Year
RIL 1	46.92	29.39	37.3615	2016		RIL 1	31.99	22.49	29.6968	2017
RIL 2	46.55	39.88	14.3287	2016		RIL 2	31.84	29.12	8.54271	2017
RIL 3	44.77	33.72	24.6817	2016		RIL 3	30.87	22.48	27.1785	2017
RIL 4	48.17	24.79	48.5364	2016		RIL 4	34.9	25.59	26.6762	2017
RIL 5	39.37	4.74	87.9604	2016		RIL 5	28.14	23.09	17.946	2017
RIL 6	49.14	16.83	65.7509	2016		RIL 6	37.97	20.93	44.8775	2017
RIL 7	40.82	21.61	47.0603	2016		RIL 7	34.8	25.99	25.3161	2017
RIL 8	40.24	25.73	36.0586	2016		RIL 8	33.19	23.17	30.1898	2017
RIL 9	43.01	32.19	25.1569	2016		RIL 9	33.26	9.84	70.4149	2017
RIL 10	48.11	27.88	42.0495	2016		RIL 10	33.43	25.32	24.2596	2017
RIL 11	50.15	16.54	67.0189	2016		RIL 11	36.93	20.34	44.9228	2017
RIL 12	*	16.89	*	2016		RIL 12	36.39	23.97	34.1303	2017
RIL 13	*	*	*	2016		RIL 13	35.43	24.49	30.8778	2017
RIL 14	46.88	*	*	2016		RIL 14	34.99	16.46	52.958	2017
RIL 15	48.19	*	*	2016		RIL 15	34.49	29.76	13.7141	2017
RIL 16	45.73	24.57	46.2716	2016		RIL 16	35.82	2.16	93.9698	2017
RIL 17	44.59	*	*	2016		RIL 17	34.66	21.77	37.1898	2017
RIL 18	38.05	19.36	49.1196	2016		RIL 18	32.62	25.67	21.3059	2017
RIL 19	44.61	30.36	31.9435	2016		RIL 19	35.46	24.64	30.5133	2017
RIL 20	44.74	20.54	54.0903	2016		RIL 20	35.79	*	*	2017
RIL 21	45.08	31.04	31.1446	2016		RIL 21	35.66	23.81	33.2305	2017
RIL 22	45.64	28.73	37.0508	2016		RIL 22	32.32	25.36	21.5347	2017
RIL 23	45.16	29.68	34.2781	2016		RIL 23	34.67	29.46	15.0274	2017
RIL 24	47.25	12.99	72.5079	2016		RIL 24	38.56	18.06	53.1639	2017
RIL 25	42.93	20.43	52.4109	2016		RIL 25	36.49	19.24	47.2732	2017
RIL 26	50.4	35.1	30.3571	2016		RIL 26	37.17	26.02	29.9973	2017
RIL 27	43.29	25.73	40.5636	2016		RIL 27	34.12	29.27	14.2145	2017
RIL 29	41.5	27	34.9398	2016		RIL 29	33.29	27.12	18.5341	2017
RIL 30	49.13	*	*	2016		RIL 30	38.22	28.92	24.3328	2017
RIL 31	40.64	26.3	35.2854	2016		RIL 31	38.03	*	*	2017
RIL 32	37.51	6	84.0043	2016		RIL 32	31.85	16.76	47.3783	2017
RIL 33	34.26	8.33	75.6859	2016		RIL 33	34.31	17.75	48.2658	2017
RIL 34	43.87	11.01	74.9031	2016		RIL 34	30.15	12.08	59.9337	2017
RIL 35	43.55	3.07	92.9506	2016		RIL 35	30.31	0.14	99.5381	2017
RIL 36	47	19.05	59.4681	2016		RIL 36	38.71	31.13	19.5815	2017
RIL 37	48.7	0	100	2016		RIL 37	34.58	0	100	2017
RIL 38	34.76	14.69	57.7388	2016		RIL 38	32.76	19.58	40.232	2017
RIL 39	50.22	33.18	33.9307	2016		RIL 39	36.86	16.64	54.8562	2017
RIL 40	52.09	19.9	61.7969	2016		RIL 40	32.21	16.25	49.5498	2017
RIL 41	45.11	17.49	61.2281	2016		RIL 41	31.41	25.67	18.2744	2017
RIL 42	48.1	14.94	68.9397	2016		RIL 42	34.34	22.87	33.4013	2017
RIL 43	39.33	20.15	48.7668	2016		RIL 43	31.47	17.12	45.599	2017
RIL 44	42.53	16.99	60.0517	2016		RIL 44	31.44	23.03	26.7494	2017
RIL 45	39.83	26.49	33.4923	2016		RIL 45	31.74	16.52	47.9521	2017
RIL 46	38.09	30.19	20.7404	2016		RIL 46	34.96	17.09	51.1156	2017
RIL 47	45.1	27.29	39.49	2016		RIL 47	37.93	32.91	13.2349	2017
RIL 48	56.96	29.72	47.823	2016		RIL 48	41.48	24.09	41.9238	2017
RIL 49	45.53	22.62	50.3185	2016		RIL 49	31.79	13.59	57.2507	2017
RIL 50	47.66	0.04	99.9161	2016		RIL 50	32.49	17.07	47.4608	2017
RIL 51	43.3	27.97	35.4042	2016		RIL 51	32.59	25.27	22.4609	2017
RIL 52	44.86	18.12	59.6077	2016		RIL 52	28.93	16.35	43.4843	2017
RIL 53	37.94	9.39	75.2504	2016		RIL 53	31.53	15.75	50.0476	2017
RIL 54	51.12	*	*	2016		RIL 54	31.23	4.06	86.9997	2017
RIL 55	44.47	17.17	61.3897	2016		RIL 55	39.66	22.24	43.9233	2017
RIL 56	44.97	32.64	27.4183	2016		RIL 56	32.16	21.41	33.4266	2017
RIL 57	50.14	22.42	55.2852	2016		RIL 57	33.26	20.64	37.9435	2017
RIL 58	48.63	13.75	71.7253	2016		RIL 58	31.73	26.49	16.5143	2017
RIL 59	50	32.4	35.2	2016		RIL 59	35.23	19.41	44.9049	2017
RIL 60	*	*	*	2016		RIL 60	39.59	28.54	27.9111	2017
RIL 61	48.89	24.02	50.8693	2016		RIL 61	39.74	22.51	43.3568	2017
RIL 62	46.85	31.54	32.6788	2016		RIL 62	36.38	23.6	35.1292	2017
RIL 63	*	*	*	2016		RIL 63	39.41	18.53	52.9815	2017
RIL 64	35.46	29.81	15.9334	2016		RIL 64	32.11	23.23	27.6549	2017
RIL 65	43.8	24.6	43.8356	2016		RIL 65	34.21	15.53	54.6039	2017
RIL 66	40.46	31.71	21.6263	2016		RIL 66	35.48	25.98	26.7756	2017
RIL 67	47.57	18.28	61.5724	2016		RIL 67	34.44	28.33	17.741	2017
RIL 68	48.33	29.97	37.9888	2016		RIL 68	33.41	18.38	44.9865	2017
RIL 69	46.73	18.97	59.4051	2016		RIL 69	36.64	7.18	80.4039	2017
RIL 70	42.86	15.81	63.1125	2016		RIL 70	33.04	6.71	79.6913	2017
RIL 71	43.79	26.24	40.0776	2016		RIL 71	34.11	13.08	61.6535	2017
RIL 72	43.16	23.47	45.6209	2016		RIL 72	30.94	22.38	27.6665	2017
RIL 73	45.22	34.48	23.7506	2016		RIL 73	35.78	24.43	31.7216	2017
RIL 74	41.1	20.34	50.5109	2016		RIL 74	31.24	14.81	52.5928	2017
RIL 75	49.28	20.25	58.9083	2016		RIL 75	33.51	23.88	28.7377	2017
RIL 76	41.96	33.91	19.1849	2016		RIL 76	32.7	18.93	42.1101	2017
RIL 77	43.89	19.38	55.8442	2016		RIL 77	31.47	20.88	33.6511	2017
RIL 78	42.76	6.86	83.957	2016		RIL 78	33.73	18.32	45.6863	2017
RIL 79	50.52	21.7	57.0467	2016		RIL 79	38.43	22.73	40.8535	2017
RIL 80	48.9	33.95	30.5726	2016		RIL 80	37.1	13.56	63.4501	2017
RIL 81	46.77	24.37	47.8939	2016		RIL 81	33.63	13.97	58.4597	2017
RIL 82	40.37	19.81	50.9289	2016		RIL 82	35.9	23.33	35.0139	2017
RIL 83	43.17	-0.47	101.089	2016		RIL 83	31.83	21.03	33.9303	2017
RIL 84	31.47	2.61	91.7064	2016		RIL 84	*	*	*	2017
RIL 85	44.66	31.8	28.7953	2016		RIL 85	35.4	28.98	18.1356	2017
RIL 86	48	27.2	43.3333	2016		RIL 86	39.33	21.82	44.5207	2017
RIL 87	45.13	12.86	71.5045	2016		RIL 87	33.13	13.83	58.2554	2017
RIL 88	44.78	13.87	69.0264	2016		RIL 88	39.03	20.23	48.1681	2017
RIL 89	48.65	*	*	2016		RIL 89	35.37	15.03	57.5064	2017
RIL 90	34.94	17.87	48.8552	2016		RIL 90	36.4	14.46	60.2747	2017
RIL 91	43.89	21.27	51.5379	2016		RIL 91	34.9	28.23	19.1117	2017
RIL 92	45	22.16	50.7556	2016		RIL 92	37.93	29.27	22.8315	2017
RIL 93	49.16	35.53	27.7258	2016		RIL 93	38.16	30.17	20.9382	2017
RIL 94	44.83	35.43	20.9681	2016		RIL 94	37.73	29.7	21.2828	2017
RIL 95	42.5	5.03	88.1647	2016		RIL 95	31.56	17.9	43.2826	2017
RIL 96	44.7	27.57	38.3221	2016		RIL 96	34.36	27.67	19.4703	2017
RIL 97	47.01	20.55	56.2859	2016		RIL 97	36.56	29.75	18.6269	2017
RIL 98	39.24	17.09	56.4475	2016		RIL 98	33.76	23.5	30.391	2017
RIL 99	45.17	34.6	23.4005	2016		RIL 99	29.88	29.68	0.669344	2017
RIL 100	37.78	12.93	65.7755	2016		RIL 100	33.04	12	63.6804	2017
RIL 101	40.88	22.48	45.0098	2016		RIL 101	30.67	20.4	33.4855	2017
RIL 102	42.05	38.22	9.1082	2016		RIL 102	31.54	26.25	16.7724	2017
RIL 103	33.92	18.18	46.4033	2016		RIL 103	29.64	15.52	47.6383	2017
RIL 104	46.24	12.55	72.859	2016		RIL 104	36.84	*	*	2017
RIL 105	43.67	18.76	57.0414	2016		RIL 105	36.03	11.42	68.3042	2017
RIL 106	48.68	27.04	44.4536	2016		RIL 106	37.79	21.97	41.8629	2017
RIL 107	33.92	*	*	2016		RIL 107	*	*	*	2017
RIL 110	36.12	10.77	70.1827	2016		RIL 110	31.49	18.77	40.3938	2017
RIL 111	44.07	13.81	68.6635	2016		RIL 111	35.04	0.47	98.6587	2017
RIL 112	47.53	30.45	35.9352	2016		RIL 112	33.8	24.18	28.4615	2017
RIL 113	50.31	27.84	44.6631	2016		RIL 113	37.18	*	*	2017
RIL 114	45.06	14.04	68.8415	2016		RIL 114	39.14	16.18	58.6612	2017
