# Supplementary material for: Identification and validation of QTL and their associated genes for pre-emergent metribuzin tolerance in hexaploid wheat (Triticum aestivum L.)
Source: BMC Genet. 2018 Nov 12;19:102. doi: 10.1186/s12863-018-0690-z (PMC6233490; doi:10.1186/s12863-018-0690-z)
Supplement: Supplementary file 2 — Table S2. Mean senescence (visual injury) measured across two years (2016 and 2017). (XLSX 17 kb) [file 12863_2018_690_MOESM2_ESM.xlsx]

## Sheet: Sheet1
Table S2. Mean senescence (visual injury) measured across two years (2016 and 2017)
Entry	Control	Treatment	Senescence	Year		Entry	Control	Treatment	Senescence	Year
RIL 1	0	4.707	4.707	2016		RIL 1	0	4.403	4.403	2017
RIL 2	0	1.599	1.599	2016		RIL 2	0	1.492	1.492	2017
RIL 3	0	2.312	2.312	2016		RIL 3	0	4.097	4.097	2017
RIL 4	0	5.061	5.061	2016		RIL 4	0	3.903	3.903	2017
RIL 5	0	9.284	9.284	2016		RIL 5	0	5.403	5.403	2017
RIL 6	0	6.263	6.263	2016		RIL 6	0	5.597	5.597	2017
RIL 7	0	5.708	5.708	2016		RIL 7	0	1.403	1.403	2017
RIL 8	0	5.351	5.351	2016		RIL 8	0	4.208	4.208	2017
RIL 9	0	1.857	1.857	2016		RIL 9	0	5.236	5.236	2017
RIL 10	0	2.248	2.248	2016		RIL 10	0	3.458	3.458	2017
RIL 11	0	6.528	6.528	2016		RIL 11	0	5.569	5.569	2017
RIL 12	0	*	*	2016		RIL 12	0	4.736	4.736	2017
RIL 13	0	*	*	2016		RIL 13	0	4.403	4.403	2017
RIL 14	0	*	*	2016		RIL 14	0	4.902	4.902	2017
RIL 15	0	*	*	2016		RIL 15	0	5.014	5.014	2017
RIL 16	0	5.714	5.714	2016		RIL 16	0	9.264	9.264	2017
RIL 17	0	*	*	2016		RIL 17	0	5.143	5.143	2017
RIL 18	0	5.644	5.644	2016		RIL 18	0	4.143	4.143	2017
RIL 19	0	2.549	2.549	2016		RIL 19	0	4.514	4.514	2017
RIL 20	0	3.475	3.475	2016		RIL 20	0	*	*	2017
RIL 21	0	1.505	1.505	2016		RIL 21	0	4.31	4.31	2017
RIL 22	0	2.332	2.332	2016		RIL 22	0	3.264	3.264	2017
RIL 23	0	2.389	2.389	2016		RIL 23	0	2.764	2.764	2017
RIL 24	0	5.739	5.739	2016		RIL 24	0	6.014	6.014	2017
RIL 25	0	3.799	3.799	2016		RIL 25	0	6.643	6.643	2017
RIL 26	0	1.328	1.328	2016		RIL 26	0	4.708	4.708	2017
RIL 27	0	3.661	3.661	2016		RIL 27	0	2.708	2.708	2017
RIL 29	0	3.328	3.328	2016		RIL 29	0	2.958	2.958	2017
RIL 30	0	*	*	2016		RIL 30	0	2.708	2.708	2017
RIL 31	0	2.806	2.806	2016		RIL 31	0	*	*	2017
RIL 32	0	8.161	8.161	2016		RIL 32	0	5.514	5.514	2017
RIL 33	0	6.828	6.828	2016		RIL 33	0	5.759	5.759	2017
RIL 34	0	6.291	6.291	2016		RIL 34	0	8.133	8.133	2017
RIL 35	0	8.855	8.855	2016		RIL 35	0	10.014	10.014	2017
RIL 36	0	3.789	3.789	2016		RIL 36	0	2.883	2.883	2017
RIL 37	0	9.793	9.793	2016		RIL 37	0	10.751	10.751	2017
RIL 38	0	5.381	5.381	2016		RIL 38	0	4.383	4.383	2017
RIL 39	0	0.291	0.291	2016		RIL 39	0	6.151	6.151	2017
RIL 40	0	2.92	2.92	2016		RIL 40	0	5.882	5.882	2017
RIL 41	0	5.381	5.381	2016		RIL 41	0	5.052	5.052	2017
RIL 42	0	5.271	5.271	2016		RIL 42	0	5.552	5.552	2017
RIL 43	0	4.886	4.886	2016		RIL 43	0	6.439	6.439	2017
RIL 44	0	5.215	5.215	2016		RIL 44	0	4.532	4.532	2017
RIL 45	0	3.881	3.881	2016		RIL 45	0	6.105	6.105	2017
RIL 46	0	2.715	2.715	2016		RIL 46	0	5.151	5.151	2017
RIL 47	0	3.401	3.401	2016		RIL 47	0	0.943	0.943	2017
RIL 48	0	3.715	3.715	2016		RIL 48	0	4.901	4.901	2017
RIL 49	0	4.421	4.421	2016		RIL 49	0	7.401	7.401	2017
RIL 50	0	9.006	9.006	2016		RIL 50	0	5.552	5.552	2017
RIL 51	0	2.543	2.543	2016		RIL 51	0	4.552	4.552	2017
RIL 52	0	5.302	5.302	2016		RIL 52	0	6.379	6.379	2017
RIL 53	0	8.135	8.135	2016		RIL 53	0	6.379	6.379	2017
RIL 54	0	*	*	2016		RIL 54	0	8.835	8.835	2017
RIL 55	0	6.493	6.493	2016		RIL 55	0	6.151	6.151	2017
RIL 56	0	1.994	1.994	2016		RIL 56	0	4.713	4.713	2017
RIL 57	0	3.302	3.302	2016		RIL 57	0	5.651	5.651	2017
RIL 58	0	6.469	6.469	2016		RIL 58	0	4.651	4.651	2017
RIL 59	0	3.711	3.711	2016		RIL 59	0	6.751	6.751	2017
RIL 60	0	*	*	2016		RIL 60	0	3.901	3.901	2017
RIL 61	0	5.222	5.222	2016		RIL 61	0	5.751	5.751	2017
RIL 62	0	2.21	2.21	2016		RIL 62	0	5.121	5.121	2017
RIL 63	0	*	*	2016		RIL 63	0	6.263	6.263	2017
RIL 64	0	0.826	0.826	2016		RIL 64	0	5.513	5.513	2017
RIL 65	0	2.225	2.225	2016		RIL 65	0	7.763	7.763	2017
RIL 66	0	1.492	1.492	2016		RIL 66	0	3.763	3.763	2017
RIL 67	0	5.781	5.781	2016		RIL 67	0	3.263	3.263	2017
RIL 68	0	4.326	4.326	2016		RIL 68	0	5.513	5.513	2017
RIL 69	0	6.326	6.326	2016		RIL 69	0	8.628	8.628	2017
RIL 70	0	6.826	6.826	2016		RIL 70	0	8.53	8.53	2017
RIL 71	0	3.326	3.326	2016		RIL 71	0	6.878	6.878	2017
RIL 72	0	3.957	3.957	2016		RIL 72	0	4.878	4.878	2017
RIL 73	0	0.6	0.614	2016		RIL 73	0	4.378	4.378	2017
RIL 74	0	5.244	5.244	2016		RIL 74	0	5.864	5.864	2017
RIL 75	0	5.876	5.876	2016		RIL 75	0	3.878	3.878	2017
RIL 76	0	3.384	3.384	2016		RIL 76	0	4.878	4.878	2017
RIL 77	0	5.914	5.914	2016		RIL 77	0	5.378	5.378	2017
RIL 78	0	7.324	7.324	2016		RIL 78	0	5.592	5.592	2017
RIL 79	0	5.56	5.56	2016		RIL 79	0	5.628	5.628	2017
RIL 80	0	0.549	0.549	2016		RIL 80	0	8.092	8.092	2017
RIL 81	0	5.522	5.522	2016		RIL 81	0	7.281	7.281	2017
RIL 82	0	5.988	5.988	2016		RIL 82	0	4.878	4.878	2017
RIL 83	0	9.771	9.771	2016		RIL 83	0	6.128	6.128	2017
RIL 84	0	9.411	9.411	2016		RIL 84	*	*	*	2017
RIL 85	0	2.76	2.76	2016		RIL 85	0	3.378	3.378	2017
RIL 86	0	1.927	1.927	2016		RIL 86	0	5.592	5.592	2017
RIL 87	0	6.76	6.76	2016		RIL 87	0	8.378	8.378	2017
RIL 88	0	6.733	6.733	2016		RIL 88	0	7.128	7.128	2017
RIL 89	0	*	*	2016		RIL 89	0	6.878	6.878	2017
RIL 90	0	5.409	5.409	2016		RIL 90	0	7.425	7.425	2017
RIL 91	0	4.204	4.204	2016		RIL 91	0	3.378	3.378	2017
RIL 92	0	3.26	3.26	2016		RIL 92	0	4.281	4.281	2017
RIL 93	0	0.927	0.927	2016		RIL 93	0	4.281	4.281	2017
RIL 94	0	1.594	1.594	2016		RIL 94	0	4.887	4.887	2017
RIL 95	0	8.864	8.864	2016		RIL 95	0	7.137	7.137	2017
RIL 96	0	4.409	4.409	2016		RIL 96	0	5.281	5.281	2017
RIL 97	0	5.26	5.26	2016		RIL 97	0	3.887	3.887	2017
RIL 98	0	5.867	5.867	2016		RIL 98	0	5.387	5.387	2017
RIL 99	0	0.294	0.294	2016		RIL 99	0	2.29	2.29	2017
RIL 100	0	7.234	7.234	2016		RIL 100	0	6.891	6.891	2017
RIL 101	0	5.4	5.4	2016		RIL 101	0	5.391	5.391	2017
RIL 102	0	1.907	1.907	2016		RIL 102	0	4.641	4.641	2017
RIL 103	0	4.671	4.671	2016		RIL 103	0	6.019	6.019	2017
RIL 104	0	5.82	5.82	2016		RIL 104	0	*	*	2017
RIL 105	0	3.873	3.873	2016		RIL 105	0	7.519	7.519	2017
RIL 106	0	3.986	3.986	2016		RIL 106	0	4.874	4.874	2017
RIL 107	0	*	*	2016		RIL 107	*	*	*	2017
RIL 110	0	7.864	7.864	2016		RIL 110	0	5.874	5.874	2017
RIL 111	0	6.153	6.153	2016		RIL 111	0	9.874	9.874	2017
RIL 112	0	3.553	3.553	2016		RIL 112	0	3.29	3.29	2017
RIL 113	0	5.92	5.92	2016		RIL 113	0	*	*	2017
RIL 114	0	6.201	6.201	2016		RIL 114	0	6.79	6.79	2017
